# Supplementary material for: Mosquito Mycobiota: An Overview of Non-Entomopathogenic Fungal Interactions
Source: Pathogens. 2020 Jul 12;9(7):564. doi: 10.3390/pathogens9070564 (PMC7400530; doi:10.3390/pathogens9070564)
Supplement: Supplementary file 1 [file pathogens-09-00564-s001.zip]

Archive with 1 entries (1 files):
- pathogens-860743-supplementary.xlsx
