# Supplementary material for: Mosquito Mycobiota: An Overview of Non-Entomopathogenic Fungal Interactions
Source: Pathogens. 2020 Jul 12;9(7):564. doi: 10.3390/pathogens9070564 (PMC7400530; doi:10.3390/pathogens9070564)
Supplement: Supplementary file 1 [file pathogens-09-00564-s001.zip › pathogens-860743-supplementary.xlsx]

## Sheet: Feuil1
Table S1. Overview of mosquito-associated fungal species found either in laboratory or field populations.
Entomopathogenic fungi and obligate intracellular parasites (Microsporidia) are not included. All fungal species have been identified, using culture-dependent or -independent methods, either after mosquito surface sterilization only or after internal organ dissection (references in bold)
Fungal phylum	Fungal sub-phylum	Fungal genera	Fungal species	Mosquito host	Mosquito developpement stage (prevalence)	Reference
Ascomycota	Pezizomycotina
		Alternaria	Alternaria alternata	Cx. pipiens	larvae (16.9%), pupae (16.5%), adults (23.9%)	Badran & Aly. 1995
			Alternaria sp.	Ae. japonicus	adult females (midgut)	Muturi et al. 2016
				Ae. triseriatus	adult females (midgut)	Muturi et al. 2016
		Aspergillus	Aspergillus flavus	Cx. pipiens	larvae (12.9%), pupae (11.6%), adults (12%)	Badran & Aly. 1995
			Aspergillus fumigatus	Cx. pipiens	larvae (13.7%), pupae (11.6%), adults (13.3%)	Badran & Aly. 1995
			Aspergillus gracilis	Ae. albopictus	adult females (78.6%)	Luis et al. 2019
			Aspergillus japonicus	Ae. albopictus	adult females (29.8%)	Luis et al. 2019
			Aspergillus nidulans	Cx. pipiens	larvae (2.9%), pupae (7.1%), adults (9.8%)	Badran & Aly. 1995
			Aspergillus niger	Cx. pipiens	larvae (14.5%), pupae (17.4%), adults (10.5%)	Badran & Aly. 1995
			Aspergillus puulaauensis	Ae. albopictus	adult females (97.6%)	Luis et al. 2019
			Aspergillus ochracous	Cx. pipiens	larvae (2.4%), pupae (0.7%), adults (1.0%)	Badran & Aly. 1995
			Aspergillus terreus	Cx. pipiens	larvae (1.1%), pupae (2.1%), adults (0.4%)	Badran & Aly. 1995
			Aspergillus ustus	Cx. pipiens	larvae (0.6%), adults (0.6%)	Badran & Aly. 1995
			Aspergillus sydowii	Ae. fluviatilis	larvae	Da S Pereira et al. 2009
			Aspergillus sp.	Ae. albopictus	adults (midgut)	Guégan et al. 2020
				Ae. aegypti	adult females	Bishop-Lilly et al. 2010
				Ae. japonicus	adult females (midgut)	Muturi et al. 2016
				Ae. triseriatus	adult females (midgut)	Muturi et al. 2016
				An. coluzzii	adults (57.1%)	Krajacich et al. 2018
				Cx. pipiens	adult females	Chandler et al. 2015
		Aureobasidium (yeast)	Aureobasidium namibiae	Cx. pipiens	adults	Steyn et al. 2016
			Aureobasidium pullulans	Ae. albopictus	adult females (90.5%)	Luis et al. 2019
				Aedes spp.	adults (midgut)	Frants & Mertvetsova. 1986
		Botrytis	Botrytis sp.	Ae. albopictus	adults (midgut)	Guégan et al. 2020
		Cercospora	Cercospora sp.	Ae. japonicus	adult females (midgut)	Muturi et al. 2016
				Ae. triseriatus	adult females (midgut)	Muturi et al. 2016
		Cercosporella	Cercosporella sp.	Cx. pipiens	adult females	Chandler et al. 2015
		Chromocleista	Chromocleista sp.	Cx. pipiens	adult females	Chandler et al. 2015
		Cladosporium	Cladosporium cladosporoides	Cx. pipiens	larvae (4.3%), pupae (13.7%), adults (11.3%)	Badran & Aly. 1995
			Cladosporium sp.	Ae. albopictus	adult females (100%)	Luis et al. 2019
				Ae. albopictus	adults (midgut)	Guégan et al. 2020
				Ae. japonicus	adult females (midgut)	Muturi et al. 2016
				Ae. triseriatus	adult females (midgut)	Muturi et al. 2016
				An. coluzzii	adults (61.9%)	Krajacich et al. 2018
				Cx. pipiens	adult females	Chandler et al. 2015
				Cx. quinquefasciatus	adult females (33.5%)	Thongsripong et al. 2017
		Claviceps	Claviceps sp.	Cx. pipiens	adult females	Chandler et al. 2015
		Clonostachys	Clonostachys sp.	Ae. albopictus	adult females (25.0%)	Luis et al. 2019
		Engyodontium	Engyodontium album	Ae. albopictus	adult females (40.5%)	Luis et al. 2019
		Epicoccum	Epicoccum sp.	Ae. japonicus	adult females (midgut)	Muturi et al. 2016
				Ae. triseriatus	adult females (midgut)	Muturi et al. 2016
		Eurotium	Eurotium sp.	Cx. pipiens	adult females	Chandler et al. 2015
		Fusarium	Fusarium culmorum	Cx. pipiens	larvae (0.7%), pupae (2.0%), adults (0.7%)	Badran & Aly. 1995
			Fusarium dimerum	Cx. pipiens	larvae (0.4%), pupae (1.1%), adults (0.1%)	Badran & Aly. 1995
			Fusarium neocosmosporiellum	Ae. albopictus	adult females (13.1%)	Luis et al. 2019
			Fusarium oxysporum	Ae. cantans	larvae	Sur et al. 1999
				Ae. detritus	larvae	Scholte et al. 2004
				Cx. pipiens	larvae	Scholte et al. 2004
			Fusarium pallidoroseum	An. stephensi	larvae	Scholte et al. 2004
			Fusarium semitectum	Ae. cantans	larvae	Sur et al. 1999
				An. stephensi	larvae	Sur et al. 1999
			Fusarium sp.	Ae. albopictus	adult females (14.3%)	Luis et al. 2019
		Gliocladium	Gliocladium viride	An. darlingi	larvae	Da S Pereira et al. 2009
		Leptosphaerulina	Leptosphaerulina sp.	Ae. japonicus	adult females (midgut)	Muturi et al. 2016
				Ae. triseriatus	adult females (midgut)	Muturi et al. 2016
		Macrodiplodiopsis	Macrodiplodiopsis desmazieri	Ae. albopictus	adult females (6.0%)	Luis et al. 2019
		Mycosphaerella	Mycosphaerella etlingerae	Ae. albopictus	adult females (58.3%)	Luis et al. 2019
			Mycosphaerella quasiparkii	Ae. albopictus	adult females (20.2%)	Luis et al. 2019
		Myrothecium	Myrothecium sp.	Ae. albopictus	adult females (15.5%)	Luis et al. 2019
		Paecilomyces	Paecilomyces sp.	An. darlingi	larvae	Da S Pereira et al. 2009
			Paecilomyces farinosus	Cx. pipiens	larvae	Sur et al. 1999
			Paecilomyces lilacinus	Ae. aegypti	larvae	Agarwala et al. 1999
		Phaeosphaeria	Phaeosphaeria podocarpi	Ae. albopictus	adult females (4.8%)	Luis et al. 2019
		Phaeophleospora	Phaeophleospora hymenocallidicola	Ae. albopictus	adult females (79.8%)	Luis et al. 2019
		Phoma	Phoma herbarum	Cx. pipiens	larvae (2.9%), pupae (1.2%), adults (1.2%)	Badran & Aly. 1995
			Phoma sp.	An. coluzzii	adults (42.8%)	Krajacich et al. 2018
		Penicillium	Penicillium canescens	Aedes spp.	larvae and adults (3.3%)	Da Costa & Cunha de Oliveira. 1998
			Penicillium chrysogenum	Cx. pipiens	larvae (19.7%), pupae (11.2%), adults (12.7%)	Badran & Aly. 1995
				Culex spp.	larvae and adults (2.1%)	Da Costa & Cunha de Oliveira. 1998
				Anopheles spp.	adults (midgut)	Angleró-Rodríguez et al. 2016
			Penicillium citrinum	Ae. albopictus	adult females (53.6%)	Luis et al. 2019
				Ae. fluviatilis	larvae	Da S Pereira et al. 2009
				An. darlingi	larvae	Da S Pereira et al. 2009
				Ae. triseriatus	adult females (midgut)	Muturi et al. 2016
				Culex spp.	larvae and adults (2.1%)	Da Costa & Cunha de Oliveira. 1998
			Penicillium corylophilum	Aedes spp.	larvae and adults (23.3%)	Da Costa & Cunha de Oliveira. 1998
				Anopheles spp.	larvae and adults (47.0%)	Da Costa & Cunha de Oliveira. 1998
				Cx. pipiens	larvae (3.3%), pupae (2.6%), adults (2.5%)	Badran & Aly. 1995
				Culex spp.	larvae and adults (45.6%)	Da Costa & Cunha de Oliveira. 1998
			Penicillium decumbens	Aedes spp.	larvae and adults (6.6%)	Da Costa & Cunha de Oliveira. 1998
				Anopheles spp.	larvae and adults (1.9%)	Da Costa & Cunha de Oliveira. 1998
			Penicillium expansum	Anopheles spp.	larvae and adults (2.9%)	Da Costa & Cunha de Oliveira. 1998
				Culex spp.	larvae and adults (2.7%)	Da Costa & Cunha de Oliveira. 1998
			Penicillium fellutanum	Aedes spp.	larvae and adults (20.0%)	Da Costa & Cunha de Oliveira. 1998
				Anopheles spp.	larvae and adults (4.9%)	Da Costa & Cunha de Oliveira. 1998
				Culex spp.	larvae and adults (13.0%)	Da Costa & Cunha de Oliveira. 1998
			Penicillium implicatum	Culex spp.	larvae and adults (2.7%)	Da Costa & Cunha de Oliveira. 1998
			Penicillium janthinellum	Aedes spp.	larvae and adults (20.0%)	Da Costa & Cunha de Oliveira. 1998
				Anopheles spp.	larvae and adults (40.1%)	Da Costa & Cunha de Oliveira. 1998
				Culex spp.	larvae and adults (10.8%)	Da Costa & Cunha de Oliveira. 1998
				Anopheles spp.	larvae and adults (0.9%)	Da Costa & Cunha de Oliveira. 1998
			Penicillium sclerotiorum	An. argyritarsis	larvae	Da S Pereira et al. 2009
				An. darlingi	larvae	Da S Pereira et al. 2009
			Penicillium viridicatum	Anopheles spp.	larvae and adults (0.9%)	Da Costa & Cunha de Oliveira. 1998
			Penicillium waksmanii	Aedes spp.	larvae and adults (23.33%)	Da Costa & Cunha de Oliveira. 1998
				Anopheles spp.	larvae and adults (0.9%)	Da Costa & Cunha de Oliveira. 1998
				Culex spp.	larvae and adults (19.5%)	Da Costa & Cunha de Oliveira. 1998
			Penicillium sp.	Ae. albopictus	adult females (84.5%)	Luis et al. 2019
				Ae. albopictus	adults (midgut)	Guégan et al. 2020
				Ae. aegypti	adult females	Bishop-Lilly et al. 2010
				Ae. japonicus	adult females (midgut)	Muturi et al. 2016
				Ae. triseriatus	adult females (midgut)	Muturi et al. 2016
		Pezoloma	Pezoloma sp.	Ae. albopictus	adults (midgut)	Guégan et al. 2020
		Preussia	Preussia sp.	Ae. albopictus	adult females (11.9%)	Luis et al. 2019
		Sarocladium	Sarocladium sp.	Cx. pipiens	adults	Steyn et al. 2016
		Scopulariopsis	Scopulariopsis brevicaulis	Cx. pipiens	pupae (0.4%), adults (0.4%)	Badran & Aly. 1995
		Sphaerulina	Sphaerulina quercicola	Ae. albopictus	adult females (6.0%)	Luis et al. 2019
		Stemphylium	Stemphylium vesicarium	Ae. albopictus	adult females (16.7%)	Luis et al. 2019
		Stenella	Stenella musae	Ae. albopictus	adult females (51.2%)	Luis et al. 2019
		Strelitziana	Strelitziana sp.	Ae. albopictus	adult females (15.5%)	Luis et al. 2019
		Talaromyces	Talaromyces funiculosus (formerly Penicillium funiculosum)	Cx. pipiens	larvae (1.3%), pupae (1.2%), adults (0.6%)	Badran & Aly. 1995
			Talaromyces purpureogenus (formerly Penicillium purpurogenum)	Aedes spp.	larvae and adults (3.3%)	Da Costa & Cunha de Oliveira. 1998
			Talaromyces sp.	Ae. aegypti	adults (midgut)	Angleró-Rodríguez et al. 2017
		Trichophyton	Trichophyton ajelloi	An. stephensi	larvae	Mohanty & Prakash. 2000
				Cx. quinquefasciatus	larvae	Mohanty & Prakash. 2000
		Verticillium	Verticillium sp.	Cx. pipiens	larvae (0.4%), pupae (0.2%)	Badran & Aly. 1995
Ascomycota	Saccharomycotina
		Candida (yeast)	Candida albicans	Cx. theileri	larvae	Steyn et al. 2016
			Candida davisiana	Cx. theileri	larvae	Steyn et al. 2016
			Candida etchellsii	Ae. aegypti	adult females (ventral diverticulum)	Gusmão et al. 2007
			Candida glabrata	Cx. theileri	larvae	Steyn et al. 2016
			Candida intermedia	An. stephensi	adults (midgut)	Ricci et al. 2011
			Candida natalensis	Ae. albopictus	adult females (26.2%)	Luis et al. 2019
			Candida nodaensis	Ae. aegypti	adult females (midgut)	Gusmão et al. 2010
			Candida parapsilosis	Ae. aegypti	larvae (67.0%), pupae (53.0%), adults (25.0%), adult females (58.5%) (midgut)	Bozic et al. 2017
				Ae. albopictus	larvae (100%), pupae (93.0%), adults (100%), adult females (48.8%) (midgut)	Bozic et al. 2017
				An. gambiae	larvae (97.0%), pupae (73.0%), adults (67.0%), adult females (58.3%) (midgut)	Bozic et al. 2017
				An. stephensi	larvae (97.0%), pupae (100%), adults (100%) (midgut)	Bozic et al. 2017
				Cx. pipiens	adult females (61.1%) (midgut)	Bozic et al. 2017
				Cx. quinquefasciatus	larvae (92.0%), pupae (73.0%), adults (25%), adult females (25%) (midgut)	Bozic et al. 2017
				Cx. pipiens	larvae	Steyn et al. 2016
				Cx. pipiens	adults	Steyn et al. 2016
			Candida quercitrusa	Ae. albopictus	adult females (48.8%)	Luis et al. 2019
			Candida pseudolambica	Cx. pipiens	larvae	Steyn et al. 2016
			Candida railenensis	Cx. theileri	larvae	Steyn et al. 2016
			Candida sorboxylosa	Cx. theileri	larvae	Steyn et al. 2016
			Candida tropicalis	Ae. albopictus	adult females (15.5%)	Luis et al. 2019
				Cx. theileri	larvae	Steyn et al. 2016
			Candida sp.	Ae. albopictus	adult females (90.5%)	Luis et al. 2019
				Ae. albopictus	adults (midgut)	Guégan et al. 2020
				Ae. aegypti	adult females (ovary)	Gusmão et al. 2010
				Aedes spp.	adult females (midgut and ovary)	Frants & Mertvetsova. 1986
				An. stephensi	adults (midgut)	Ricci et al. 2011
		Cyberlindnera (yeast)	Cyberlindnera sp.	Ae. albopictus	adults (midgut)	Guégan et al. 2020
		Debaryomyces (yeast)	Debaryomyces hansenii (formerly Candida famata)	Aedes spp.	larvae, adults	Ignatova et al. 1996
				Anopheles spp.	larvae, adults	Ignatova et al. 1996
				Culex spp.	larvae, adults	Ignatova et al. 1996
		Geotrichum (Yeast)	Geotrichum candidum (formerly Galactomyces geotrichum)	Ae. pionysis	larvae	Sur et al. 1999
				An. maculipennis	larvae	Sur et al. 1999
				An. stephensi	larvae	Sur et al. 1999
				Cx. theileri	larvae	Steyn et al. 2016
		Hanseniaspora (yeast)	Hanseniaspora uvarum	An. stephensi	adults (midgut)	Ricci et al. 2011
			Hanseniaspora sp.	Ae. triseriatus	adult females (midgut)	Muturi et al. 2016
		Lachancea (yeast)	Lachancea thermotolerans	Ae. albopictus	adult females (16.7%)	Luis et al. 2019
		Metschnikowia (yeast)	Metschnikowia pulcherrima	Aedes spp.	adult females (midgut)	Frants & Mertvetsova. 1986
			Metschnikowia sp.	Aedes spp.	adult femaies (midgut)	Frants & Mertvetsova. 1986
		Meyerozyma (yeast)	Meyerozyma (formerly Pichia) caribbica	Ae. japonicus	adult females (midgut)	Muturi et al. 2016
				Ae. aegypti	adult females (ventral diverticulum)	Gusmão et al. 2007
				Ae. aegypti	adult females (midgut)	Gusmão et al. 2010
			Meyerozyma (formerly Pichia) guilliermondii	Ae. albopictus	adult females (midgut)	Bozic et al. 2017
				Ae. triseriatus	adult females (midgut)	Muturi et al. 2016
				Ae. aegypti	adult females (midgut)	Gusmão et al. 2010; Bozic et al. 2017
				Aedes spp.	adult females (midgut and ovary)	Frants & Mertvetsova. 1986
				Ae. triseriatus	adult females (midgut)	Muturi et al. 2016
				An. gambiae	adult females (midgut)	Bozic et al. 2017
				An. stephensi	adult females (midgut)	Bozic et al. 2017
				Cx quinquefasciatus	adult females (midgut)	Bozic et al. 2017
				Cx. theileri	larvae	Steyn et al. 2016
			Meyerozyma sp.	Ae. japonicus	adult females (midgut)	Muturi et al. 2016
				Ae. triseriatus	adult females (midgut)	Muturi et al. 2016
		Pichia (yeast)	Pichia (or Hyphopichia) burtonii	Ae. albopictus	adult females (96.4%)	Luis et al. 2019
			Pichia kluyveri	Cx. theileri	larvae	Steyn et al. 2016
			Pichia Kudriavzevii	Cx. theileri	larvae	Steyn et al. 2016
			Pichia ohmeri	Ae. aegypti	adult females (midgut)	Gusmão et al. 2010
			Pichia (formerly Hansenula) sp.	Ae. japonicus	adult females (midgut)	Muturi et al. 2016
				Aedes spp.	adult females (midgut, ovary)	Frants & Mertvetsova. 1986
				Ae. triseriatus	adult females (midgut)	Muturi et al. 2016
				An. stephensi	adults (midgut)	Ricci et al. 2011
		Saccharomyces (yeast)	Saccharomyces sp.	Cx. pipiens	adult females	Chandler et al. 2015
				Ae. albopictus	adults (midgut)	Guégan et al. 2020
				Ae. aegypti	adult females	Bishop-Lilly et al. 2010
				Aedes spp.	adult females (midgut)	Frants & Mertvetsova. 1986
		Saturnispora (yeast)	Saturnispora (formerly Candida) silvae	Cx. theileri	larvae	Steyn et al. 2016
		Torulaspora (yeast)	Torulaspora pretoriensis	Ae. albopictus	adult females (42.9%)	Luis et al. 2019
			Torulaspora sp.	Ae. albopictus	adult females (11.9%)	Luis et al. 2019
				Aedes spp.	adults (midgut)	Frants & Mertvetsova. 1986
		Wickerhamomyces (yeast)	Wickerhamomyces anomalus	Ae. japonicus	adult females (midgut)	Muturi et al. 2016
				Ae. triseriatus	adult females (midgut)	Muturi et al. 2016
				An. stephensi	larvae, adults (midgut, gonads)	Ricci et al. 2011
				Cx. pipiens	larvae	Steyn et al. 2016
		Yarrowia (yeast)	Yarrowia lipolytica	Aedes spp.	larvae, adults	Ignatova et al. 1996
				Anopheles spp.	larvae, adults	Ignatova et al. 1996
				Culex spp.	larvae, adults	Ignatova et al. 1996
			Yarrowia sp.	Ae. japonicus	adult females (midgut)	Muturi et al. 2016
				Ae. triseriatus	adult females (midgut)	Muturi et al. 2016
		Zygoascus (yeast)	Zygoascus sp.	Ae. japonicus	adult females (midgut)	Muturi et al. 2016
				Ae. triseriatus	adult females (midgut)	Muturi et al. 2016
Basidiomycota	Agaricomycotina
		Corticium	Corticium sp.	Ae. albopictus	adult females (44.0%)	Luis et al. 2019
		Cryptococcus (yeast)	Cryptococcus albidus	Cx. theileri	larvae	Steyn et al. 2016
			Cryptococcus sp.	Ae. triseriatus	adult females (midgut)	Muturi et al. 2016
				Aedes spp.	larvae, adults, adult females (midgut)	Frants & Mertvetsova. 1986; Ignatova et al. 1996
				Anopheles spp.	larvae, adults	Ignatova et al. 1996
				Culex spp.	larvae, adults	Ignatova et al. 1996
		Daedaleopsis	Daedaleopsis sp.	Ae. albopictus	adult females (40.5%)	Luis et al. 2019
		Earliella	Earliella scabrosa	Ae. albopictus	adult females (38.1%)	Luis et al. 2019
		Ganoderma	Ganoderma	Ae. albopictus	adults (midgut)	Guégan et al. 2020
		Hannaella (yeast)	Hannaella sp.	Ae. albopictus	adult females (27.4%)	Luis et al. 2019
				Cx. theileri	larvae	Steyn et al. 2016
		Hyphodontia	Hyphodontia radula	Ae. albopictus	adult females (16.7%)	Luis et al. 2019
		Kwoniella (yeast)	Kwoniella sp.	Ae. albopictus	adult females (11.9%)	Luis et al. 2019
		Multiclavula	Multiclavula sp.	Cx. pipiens	adult females	Chandler et al. 2015
		Mycenella	Mycenella sp.	Cx. pipiens	adult females	Chandler et al. 2015
		Papiliotrema (yeast)	Papiliotrema sp.	Ae. albopictus	adult females (26.2%)	Luis et al. 2019
		Peniophora	Peniophora sp.	Ae. albopictus	adult females (28.6%)	Luis et al. 2019
		Phlebia	Phlebia radiata	Ae. albopictus	adult females (15.5%)	Luis et al. 2019
		Poria	Poria sp.	Cx. pipiens	adult females	Chandler et al. 2015
		Rigidoporus	Rigidoporus sp.	Ae. albopictus	adult females (44.0%)	Luis et al. 2019
		Schizophyllum	Schizophyllum commune	Ae. albopictus	adult females (58.3%)	Luis et al. 2019
		Sistotrema	Sistotrema sp.	Ae. japonicus	adult females (midgut)	Muturi et al. 2016
		Tausonia (yeast)	Tausonia (formerly Guehomyces) sp.	Cx. pipiens	adult females	Chandler et al. 2015
		Trichosporon (yeast)	Trichosporon asahii	Cx. theileri	larvae	Steyn et al. 2016
		Vishniacozyma (yeast)	Vishniacozyma (formerly Cryptoccocus) carnescens	Cx. pipiens	adults	Steyn et al. 2016
			Vishniacozyma sp.	Ae. albopictus	adult females (34.5%)	Luis et al. 2019
		Vuilleminia	Vuilleminia comedens	Ae. albopictus	adult females (27.4%)	Luis et al. 2019
Basidiomycota	Pucciniomycotina
		Rhodotorula (yeast)	Rhodotorula diobovata (formerly Rhodosporidium diobovatum)	Cx. pipiens	larvae	Steyn et al. 2016
				Cx. theileri	larvae	Steyn et al. 2016
			Rhodotorula glutinis	An. gambiae	adult females (midgut)	Bozic et al. 2017
			Rhodotorula mucilaginosa	Cx. pipiens	larvae	Steyn et al. 2016
				Cx. theileri	larvae	Steyn et al. 2016
			Rhodotorula nothofagi	Cx. theileri	larvae	Steyn et al. 2016
			Rhodotorula sp.	Aedes spp.	larvae, adults, adult females (midgut)	Frants & Mertvetsova. 1986 ; Ignatova et al. 1996
				Anopheles spp.	larvae, adults	Ignatova et al. 1996
				Culex spp.	larvae, adults	Ignatova et al. 1996
		Sporobolomyces (yeast)	Sporobolomyces roseus	Ae. albopictus	adult females (midgut)	Bozic et al. 2017
Basidiomycota	Ustilaginomycotina
		Exobasidium (yeast)	Exobasidium sp.	Ae. albopictus	adult females (45.2%)	Luis et al. 2019
				Cx. pipiens	adult females	Chandler et al. 2015
		Kalmanozyma (yeast)	Kalmanozyma (formerly Pseudozyma) fusiformata	Cx. pipiens	adults	Steyn et al. 2016
		Malassezia (yeast)	Malassezia sp.	Ae. albopictus	adults (midgut)	Guégan et al. 2020
				An. coluzzii	adults (71.4%)	Krajacich et al. 2018
				Cx. pipiens	adult females	Chandler et al. 2015
Basidiomycota	Wallemiomycotina
		Wallemia	Wallemia sebi	An. stephensi	adults (midgut)	Ricci et al. 2011
			Wallemia sp	Ae. japonicus	adult females (midgut)	Muturi et al. 2016
				Ae. triseriatus	adult females (midgut)	Muturi et al. 2016
Mucuromycota	Mucoromycotina
		Mucor	Mucor circinelloides	Cx. pipiens	larvae (1.2%), pupae (0.2%)	Badran & Aly. 1995
			Mucor irregularis	Ae. albopictus	adult females (31.0%)	Luis et al. 2019
		Rhizopus	Rhizopus stolonifer	Cx. pipiens	larvae (3.5%), pupae (0.7%)	Badran & Aly. 1995
